# Supplementary material for: ﻿Two new species of the subgenus Indoribates (Haplozetes) (Acari, Oribatida, Haplozetidae) from Tajikistan
Source: Zookeys. 2025 Feb 27;1229:233–44. doi: 10.3897/zookeys.1229.130103 (PMC11886881; doi:10.3897/zookeys.1229.130103)
Supplement: XML Treatment for Indoribates (Haplozetes) tajikistanensis [file zookeys.1229.130103-treatment1.xml]

<!DOCTYPE tp:taxon-treatment
  PUBLIC "-//TaxonX//DTD Taxonomic Treatment Publishing DTD v0 20100105//EN" "tax-treatment-NSO.dtd">
<tp:taxon-treatment xmlns:tp="http://www.plazi.org/taxpub"><tp:treatment-meta><kwd-group><label>Taxon classification</label><kwd>
              <named-content content-type="kingdom">Animalia</named-content>
            </kwd><kwd>
              <named-content content-type="order">Oribatida</named-content>
            </kwd><kwd>
              <named-content content-type="family">Haplozetidae</named-content>
            </kwd></kwd-group><mixed-citation publication-type="journal"><person-group><name><surname>Liu</surname><given-names>Cheng-Lin</given-names></name><name><surname>Dalatov</surname><given-names>Abdulaziz</given-names></name><name><surname>Saidov</surname><given-names>Abdusattor</given-names></name><name><surname>Chen</surname><given-names>Jun</given-names></name></person-group><article-title>﻿Two new species of the subgenus <italic><tp:taxon-name><tp:taxon-name-part taxon-name-part-type="subgenus" reg="Indoribates">Indoribates</tp:taxon-name-part></tp:taxon-name></italic> (<italic><tp:taxon-name><tp:taxon-name-part taxon-name-part-type="genus" reg="Indoribates"/><tp:taxon-name-part taxon-name-part-type="subgenus" reg="Haplozetes">Haplozetes</tp:taxon-name-part></tp:taxon-name></italic>) (<tp:taxon-name><tp:taxon-name-part taxon-name-part-type="subclass">Acari</tp:taxon-name-part></tp:taxon-name>, <tp:taxon-name><tp:taxon-name-part taxon-name-part-type="order">Oribatida</tp:taxon-name-part></tp:taxon-name>, <tp:taxon-name><tp:taxon-name-part taxon-name-part-type="family">Haplozetidae</tp:taxon-name-part></tp:taxon-name>) from Tajikistan</article-title><source>Zookeys</source><day>27</day><month>02</month><year>2025</year><volume>1229</volume><fpage>233</fpage><lpage>244</lpage><pub-id pub-id-type="doi">10.3897/zookeys.1229.130103</pub-id></mixed-citation></tp:treatment-meta><tp:nomenclature><label>﻿</label><tp:taxon-name><object-id xmlns:xlink="http://www.w3.org/1999/xlink" content-type="arpha" xlink:type="simple">428E9F2A-73BA-5D26-A2AB-393B35AF0AAF</object-id><tp:taxon-name-part taxon-name-part-type="genus" reg="Indoribates">Indoribates</tp:taxon-name-part> (<tp:taxon-name-part taxon-name-part-type="subgenus" reg="Haplozetes">Haplozetes</tp:taxon-name-part>) <tp:taxon-name-part taxon-name-part-type="species" reg="tajikistanensis">tajikistanensis</tp:taxon-name-part><object-id xmlns:xlink="http://www.w3.org/1999/xlink" content-type="zoobank" xlink:type="simple">https://zoobank.org/49B9B555-B32A-4EFA-90F8-9B4F24CB655B</object-id></tp:taxon-name><tp:taxon-status xmlns:xlink="http://www.w3.org/1999/xlink" xlink:type="simple">sp. nov.</tp:taxon-status><xref ref-type="fig" rid="F1">Figs 1</xref><xref ref-type="fig" rid="F2">, 2 Common name. 塔吉克单翼甲螨</xref></tp:nomenclature><tp:treatment-sec sec-type="type material" id="SECID0E1HAE"><title>Type material.</title><p><bold><italic>Holotype</italic></bold> • (female CJ-16-036): Tajikistan, Sughd Region, Ghonchi District, Zarnisor Village; <named-content xmlns:xlink="http://www.w3.org/1999/xlink" content-type="dwc:verbatimCoordinates" xlink:type="simple"><named-content content-type="geo-json" specific-use="{&#34;type&#34;:&#34;Point&#34;,&#34;coordinates&#34;:[69.145000,39.924167]}" id="NCID0EIIAE" xlink:type="simple">39°55'27"N, 69°08'42"E</named-content></named-content>; 1055 m; moss, grass, and soil; 21 May 2016; Jun Chen leg. <bold><italic>Paratypes</italic></bold> • (three females, two males, CJ-16-037): same data as for holotype.</p></tp:treatment-sec><tp:treatment-sec sec-type="diagnosis" id="SECID0EQIAE"><title>Diagnosis.</title><p>Body size: 400–471 × 257–298. Rostrum rounded. Rostral, lamellar and interlamellar setae long, setiform, barbed; <italic><abbrev xmlns:xlink="http://www.w3.org/1999/xlink" xlink:title="lamellar" id="ABBRID0EXIAE" xlink:type="simple">le</abbrev></italic>&gt;<italic><abbrev xmlns:xlink="http://www.w3.org/1999/xlink" xlink:title="interlamellar" id="ABBRID0E3IAE" xlink:type="simple">in</abbrev></italic>&gt;<italic><abbrev xmlns:xlink="http://www.w3.org/1999/xlink" xlink:title="rostral" id="ABBRID0EBJAE" xlink:type="simple">ro</abbrev></italic> .Bothridial seta fusiform, with short stalk and slightly longer, barbed head. Tutorium long, with tooth distally. Notogastral setae short, setiform thin, slightly barbed. Four pairs of notogastral saccules with small opening; <italic>Sa</italic> channel elongate, other channels drop-like. All epimeral setae setiform, barbed. Genital and aggenital setae slightly barbed. Both anal setae and adanal setae <italic>ad</italic><sub>1-2</sub> roughened. Adanal lyrifissure immediately to anterolateral margin of anal opening.</p></tp:treatment-sec><tp:treatment-sec sec-type="description" id="SECID0EKJAE"><title>Description.</title><p><bold><italic>Measurements</italic>.</bold> Body length 450 (holotype, female), 430–471 (five paratypes: two males, three females); body width 277 (holotype), 257–298 (five paratypes).</p><p><bold><italic>Integument</italic>.</bold> Body brown. Surface densely microfoveolate (visible only under high magnification <abbrev xmlns:xlink="http://www.w3.org/1999/xlink" xlink:title="interlamellar" id="ABBRID0E3JAE" xlink:type="simple">in</abbrev> dissected specimens; × 1000); podosomal region and lateral part of prodorsum partially with dense microgranulate cerotegument.</p><p><bold><italic>Prodorsum</italic></bold> (Fig. <xref ref-type="fig" rid="F1">1A, C</xref>). Rostrum rounded. Tutorium long, with tooth distally. Lamellae long, located dorsolaterally. Sublamella short. Sublamellar porose area (7) oval. Rostral (57–67), lamellar (73–80) and interlamellar (65–75) setae setiform, barbed. Bothridial seta (49–55) fusiform, with short stalk and slightly longer, barbed head. Exobothridial seta (9) setiform short, roughened. Sejugal porose area diffuse, located posterolateral to interlamellar seta, transversely elongate.</p><fig id="F1" position="float" orientation="portrait"><object-id xmlns:xlink="http://www.w3.org/1999/xlink" content-type="doi" xlink:type="simple">10.3897/zookeys.1229.130103.figure1</object-id><object-id xmlns:xlink="http://www.w3.org/1999/xlink" content-type="arpha" xlink:type="simple">29356243-3B33-5FAF-A6BB-A0E17B77CF5E</object-id><label>Figure 1.</label><caption><p><tp:taxon-name><tp:taxon-name-part taxon-name-part-type="genus" reg="Indoribates">Indoribates</tp:taxon-name-part> (<tp:taxon-name-part taxon-name-part-type="subgenus" reg="Haplozetes">Haplozetes</tp:taxon-name-part>) <tp:taxon-name-part taxon-name-part-type="species" reg="tajikistanensis">tajikistanensis</tp:taxon-name-part></tp:taxon-name> sp. nov. <bold>A</bold> dorsal view (legs not shown) <bold>B</bold> ventral view (gnathosoma and legs not shown) <bold>C</bold> lateral view (gnathosoma and legs not shown). Scale bar: 100 <abbrev xmlns:xlink="http://www.w3.org/1999/xlink" xlink:title="micrometers" id="ABBRID0EHLAE" xlink:type="simple">μm</abbrev>.</p></caption><graphic xmlns:xlink="http://www.w3.org/1999/xlink" xlink:href="zookeys-1229-233_article-130103__-g001.jpg" position="float" orientation="portrait" xlink:type="simple" id="oo_1264667.jpg"><uri content-type="original_file" xlink:type="simple">https://binary.pensoft.net/fig/1264667</uri></graphic></fig><p><bold><italic>Notogaster</italic></bold> (Fig. <xref ref-type="fig" rid="F1">1A, C</xref>). Anterior notogastral margin convex medially. Dorsophragma elongate. Pteromorph with distinct hinge. Ten pairs of notogastral setae (15–33) setiform, slightly barbed (visible under high magnification). Four pairs of saccules with small opening, <italic>Sa</italic> channel elongate, others channels drop-like. Opisthonotal gland opening and all lyrifissures clearly distinct.</p><p><bold><italic>Gnathosoma</italic></bold> (Fig. <xref ref-type="fig" rid="F2">2E–G</xref>). Subcapitulum size: 88–93 × 69–73. Subcapitular setae setiform; <italic>m</italic> (15–17) longer than <italic>a</italic> (13–15) and <italic>h</italic> (12–13); <italic>a</italic> and <italic>m</italic> barbed, <italic>h</italic> smooth. Both adoral setae (7–10) setiform, roughened. Palp (length 59–65) with setation 0-2-1-3-9(+ω). Postpalpal seta (5) spiniform, roughened. Chelicera (length 105–112) with two setiform, barbed setae (<italic>cha</italic>: 34–36; <italic>chb</italic>: 21–23).</p><p><bold><italic>Epimeral and lateral podosomal regions</italic></bold> (Fig. <xref ref-type="fig" rid="F1">1B, C</xref>). Epimeral setal formula: 3-1-3-3. All epimeral setae (11–19) setiform, barbed. Pedotectum II trapezoid, rounded apically. Discidium triangular, rounded apically. Circumpedal carina long, reaching to acetabulum II.</p><p><bold><italic>Anogenital region</italic></bold> (Fig. <xref ref-type="fig" rid="F1">1B, C</xref>). Genital (<italic>g</italic><sub>1</sub> 23, <italic>g</italic><sub>2</sub>-<italic>g</italic><sub>5</sub> 17–11), aggenital (14–16) setae and adanal seta <italic>ad</italic><sub>3</sub> setiform, slightly barbed. Both anal setae (9–11) and adanal setae <italic>ad</italic><sub>1</sub>, <italic>ad</italic><sub>2</sub> (11–13) setiform, roughened. Adanal lyrifissure close and anterolateral to anal plate.</p><p><bold><italic>Legs</italic></bold> (Fig. <xref ref-type="fig" rid="F2">2A–D</xref>). All legs tridactylous; median claw thick, lateral claws thin; all claws slightly barbed on dorsal side. Dorsoparaxial porose area on femora I–IV and on trochanters III, IV well visible. Formulas of leg setation and solenidia: I (1-5-3-4-18) [1-2-2], II (1-5-3-4-15) [1-1-2], III (2-3-1-3-15) [1-1-0], IV (1-2-2-3-12) [0-1-0]. Homology of setae and solenidia indicated <abbrev xmlns:xlink="http://www.w3.org/1999/xlink" xlink:title="interlamellar" id="ABBRID0ELOAE" xlink:type="simple">in</abbrev> Table <xref ref-type="table" rid="T1">1</xref>.</p><table-wrap id="T1" position="float" orientation="portrait"><label>Table 1.</label><caption><p>Leg setation and solenidia of adult <tp:taxon-name><tp:taxon-name-part taxon-name-part-type="genus" reg="Indoribates">Indoribates</tp:taxon-name-part> (<tp:taxon-name-part taxon-name-part-type="subgenus" reg="Haplozetes">Haplozetes</tp:taxon-name-part>) <tp:taxon-name-part taxon-name-part-type="species" reg="tajikistanensis">tajikistanensis</tp:taxon-name-part></tp:taxon-name> sp. nov.</p></caption><table id="TID0EBVAG" rules="all"><tbody><tr><th rowspan="1" colspan="1">leg</th><th rowspan="1" colspan="1">
                    <abbrev xmlns:xlink="http://www.w3.org/1999/xlink" xlink:title="trochanter" id="ABBRID0EWPAE" xlink:type="simple">Tr</abbrev>
                  </th><th rowspan="1" colspan="1">
                    <abbrev xmlns:xlink="http://www.w3.org/1999/xlink" xlink:title="femur" id="ABBRID0E5PAE" xlink:type="simple">Fe</abbrev>
                  </th><th rowspan="1" colspan="1">
                    <abbrev xmlns:xlink="http://www.w3.org/1999/xlink" xlink:title="genu" id="ABBRID0EGQAE" xlink:type="simple">Ge</abbrev>
                  </th><th rowspan="1" colspan="1">
                    <abbrev xmlns:xlink="http://www.w3.org/1999/xlink" xlink:title="tibia" id="ABBRID0EOQAE" xlink:type="simple">Ti</abbrev>
                  </th><th rowspan="1" colspan="1">
                    <abbrev xmlns:xlink="http://www.w3.org/1999/xlink" xlink:title="tarsus" id="ABBRID0EWQAE" xlink:type="simple">Ta</abbrev>
                  </th></tr><tr><td rowspan="1" colspan="1">I</td><td rowspan="1" colspan="1"><italic>v</italic>′</td><td rowspan="1" colspan="1"><italic>d</italic>, (<italic>l</italic>), <italic>bv</italic>″, <italic>v</italic>″</td><td rowspan="1" colspan="1">(<italic>l</italic>), <italic>v</italic>′, σ</td><td rowspan="1" colspan="1">(<italic>l</italic>), (<italic>v</italic>), φ<sub>1</sub>, φ<sub>2</sub></td><td rowspan="1" colspan="1">(<italic>ft</italic>), (<italic>tc</italic>), (<italic>it</italic>), (<italic>p</italic>), (<italic>u</italic>), (<italic>a</italic>), <italic>s</italic>, (<italic>pv</italic>), <italic>pl</italic>″, <italic>v</italic>′, ε, ω<sub>1</sub>, ω<sub>2</sub></td></tr><tr><td rowspan="1" colspan="1">II</td><td rowspan="1" colspan="1"><italic>v</italic>′</td><td rowspan="1" colspan="1"><italic>d</italic>, (<italic>l</italic>), <italic>bv</italic>″, <italic>v</italic>″</td><td rowspan="1" colspan="1">(<italic>l</italic>), <italic>v</italic>′, σ</td><td rowspan="1" colspan="1">(<italic>l</italic>), (<italic>v</italic>), φ</td><td rowspan="1" colspan="1">(<italic>ft</italic>), (<italic>tc</italic>), (<italic>it</italic>), (<italic>p</italic>), (<italic>u</italic>), (<italic>a</italic>), <italic>s</italic>, (<italic>pv</italic>), ω<sub>1</sub>, ω<sub>2</sub></td></tr><tr><td rowspan="1" colspan="1">III</td><td rowspan="1" colspan="1"><italic>l</italic>′, <italic>v</italic>′</td><td rowspan="1" colspan="1"><italic>d</italic>, <italic>l</italic>′, <italic>ev</italic>′</td><td rowspan="1" colspan="1"><italic>l</italic>′, σ</td><td rowspan="1" colspan="1"><italic>l</italic>′, (<italic>v</italic>), φ</td><td rowspan="1" colspan="1">(<italic>ft</italic>), (<italic>tc</italic>), (<italic>it</italic>), (<italic>p</italic>), (<italic>u</italic>), (<italic>a</italic>), <italic>s</italic>, (<italic>pv</italic>)</td></tr><tr><td rowspan="1" colspan="1">IV</td><td rowspan="1" colspan="1"><italic>v</italic>′</td><td rowspan="1" colspan="1"><italic>d</italic>, <italic>ev</italic>′</td><td rowspan="1" colspan="1"><italic>d</italic>, <italic>l</italic>′</td><td rowspan="1" colspan="1"><italic>l</italic>′, (<italic>v</italic>), φ</td><td rowspan="1" colspan="1"><italic>ft</italic>″, (<italic>tc</italic>), (<italic>p</italic>), (<italic>u</italic>), (<italic>a</italic>), <italic>s</italic>, (<italic>pv</italic>)</td></tr></tbody></table><table-wrap-foot><fn><p><bold>Note.</bold>Roman letters refer to normal setae, Greek letters to solenidia (except ε = famulus). Single prime (′) marks setae on the anterior and double prime (″) seta on the posterior side of a given leg segment. Parentheses refer to a pair of setae.</p></fn></table-wrap-foot></table-wrap><fig id="F2" position="float" orientation="portrait"><object-id xmlns:xlink="http://www.w3.org/1999/xlink" content-type="doi" xlink:type="simple">10.3897/zookeys.1229.130103.figure2</object-id><object-id xmlns:xlink="http://www.w3.org/1999/xlink" content-type="arpha" xlink:type="simple">AED1E48B-0F4B-5CCE-9B75-1A70D06A5A41</object-id><label>Figure 2.</label><caption><p><tp:taxon-name><tp:taxon-name-part taxon-name-part-type="genus" reg="Indoribates">Indoribates</tp:taxon-name-part> (<tp:taxon-name-part taxon-name-part-type="subgenus" reg="Haplozetes">Haplozetes</tp:taxon-name-part>) <tp:taxon-name-part taxon-name-part-type="species" reg="tajikistanensis">tajikistanensis</tp:taxon-name-part></tp:taxon-name> sp. nov. <bold>A</bold> leg I (without trochanter), right, antiaxial view <bold>B</bold> leg II (without trochanter and tarsi), right, antiaxial view <bold>C</bold> leg III (without tarsi), right, antiaxial view <bold>D</bold> leg IV, right, antiaxial view <bold>E</bold> subcapitulum, ventral view <bold>F</bold> chelicera, left, paraxial view <bold>G</bold> palp, right, antiaxial view. Scale bars: 50 <abbrev xmlns:xlink="http://www.w3.org/1999/xlink" xlink:title="micrometers" id="ABBRID0ERZAE" xlink:type="simple">μm</abbrev> (<bold>A–E</bold>); 20 <abbrev xmlns:xlink="http://www.w3.org/1999/xlink" xlink:title="micrometers" id="ABBRID0EXZAE" xlink:type="simple">μm</abbrev> (<bold>E–G</bold>).</p></caption><graphic xmlns:xlink="http://www.w3.org/1999/xlink" xlink:href="zookeys-1229-233_article-130103__-g002.jpg" position="float" orientation="portrait" xlink:type="simple" id="oo_1264668.jpg"><uri content-type="original_file" xlink:type="simple">https://binary.pensoft.net/fig/1264668</uri></graphic></fig></tp:treatment-sec><tp:treatment-sec sec-type="etymology" id="SECID0EC1AE"><title>Etymology.</title><p>The specific name <italic><tp:taxon-name><tp:taxon-name-part taxon-name-part-type="genus" reg="Indoribates"/><tp:taxon-name-part taxon-name-part-type="species" reg="tajikistanensis">tajikistanensis</tp:taxon-name-part></tp:taxon-name></italic> refers to the country encompassing the type locality of this new species.</p></tp:treatment-sec><tp:treatment-sec sec-type="remarks" id="SECID0ES1AE"><title>Remarks.</title><p><tp:taxon-name><tp:taxon-name-part taxon-name-part-type="genus" reg="Indoribates">Indoribates</tp:taxon-name-part> (<tp:taxon-name-part taxon-name-part-type="subgenus" reg="Haplozetes">Haplozetes</tp:taxon-name-part>) <tp:taxon-name-part taxon-name-part-type="species" reg="tajikistanensis">tajikistanensis</tp:taxon-name-part></tp:taxon-name> sp. nov. is morphologically similar to <tp:taxon-name><tp:taxon-name-part taxon-name-part-type="genus" reg="Indoribates">I.</tp:taxon-name-part> (<tp:taxon-name-part taxon-name-part-type="subgenus" reg="Haplozetes">H.</tp:taxon-name-part>) <tp:taxon-name-part taxon-name-part-type="species" reg="vindobonensis">vindobonensis</tp:taxon-name-part></tp:taxon-name> (Willmann, 1935) (see also <xref ref-type="bibr" rid="B10">Grandjean 1936</xref>; <xref ref-type="bibr" rid="B3">Beck 1964</xref>; <xref ref-type="bibr" rid="B19">Kunst 1977</xref>; <xref ref-type="bibr" rid="B21">Mahunka 1982</xref>, <xref ref-type="bibr" rid="B23">2001</xref>) from the Palaearctic, Ethiopian, Neotropical, and Oriental regions <abbrev xmlns:xlink="http://www.w3.org/1999/xlink" xlink:title="interlamellar" id="ABBRID0EI3AE" xlink:type="simple">in</abbrev> having fusiform bothridial setae. However, the new species differs from <tp:taxon-name><tp:taxon-name-part taxon-name-part-type="genus" reg="Indoribates">I.</tp:taxon-name-part> (<tp:taxon-name-part taxon-name-part-type="subgenus" reg="Haplozetes">H.</tp:taxon-name-part>) <tp:taxon-name-part taxon-name-part-type="species" reg="vindobonensis">vindobonensis</tp:taxon-name-part></tp:taxon-name> by the position of the adanal lyrifissure <italic><abbrev xmlns:xlink="http://www.w3.org/1999/xlink" xlink:title="adanal lyrifissure" id="ABBRID0E23AE" xlink:type="simple">iad</abbrev></italic> (anterolateral margin of anal opening vs close and parallel to lateral margin of anal opening) and the shape of the saccule <italic>S2</italic> (with not bilobed channel vs with bilobed channel).</p></tp:treatment-sec><ref-list><ref id="B10"><mixed-citation xmlns:xlink="http://www.w3.org/1999/xlink" xlink:type="simple"><person-group><name name-style="western"><surname>Grandjean</surname><given-names>F</given-names></name></person-group> (<year>1936</year>) <article-title>Observations sur les Acariens (10e Série).</article-title><source>Bulletin du Muséum National d’Histoire Naturelle</source><volume>2</volume>: <fpage>246</fpage>–<lpage>253</lpage>.</mixed-citation></ref><ref id="B3"><mixed-citation xmlns:xlink="http://www.w3.org/1999/xlink" xlink:type="simple"><person-group><name name-style="western"><surname>Beck</surname><given-names>L</given-names></name></person-group> (<year>1964</year>) <article-title>Beiträge zur Kenntnis der neotropischen Oribatidenfauna 4. <italic><tp:taxon-name><tp:taxon-name-part taxon-name-part-type="subgenus">Haplozetes</tp:taxon-name-part></tp:taxon-name></italic> und <italic><tp:taxon-name><tp:taxon-name-part taxon-name-part-type="subgenus">Peloribates</tp:taxon-name-part></tp:taxon-name></italic> (Arach, <tp:taxon-name><tp:taxon-name-part taxon-name-part-type="subclass">Acari</tp:taxon-name-part></tp:taxon-name>).</article-title><source>Senckenbergiana Biologica</source><volume>45</volume>(<issue>2</issue>): <fpage>161</fpage>–<lpage>183</lpage>.</mixed-citation></ref><ref id="B19"><mixed-citation xmlns:xlink="http://www.w3.org/1999/xlink" xlink:type="simple"><person-group><name name-style="western"><surname>Kunst</surname><given-names>M</given-names></name></person-group> (<year>1977</year>) <article-title>Die Gattung <italic><tp:taxon-name><tp:taxon-name-part taxon-name-part-type="subgenus">Haplozetes</tp:taxon-name-part></tp:taxon-name></italic> in der Tschechoslowakei (<tp:taxon-name><tp:taxon-name-part taxon-name-part-type="subclass">Acari</tp:taxon-name-part></tp:taxon-name>: <tp:taxon-name><tp:taxon-name-part taxon-name-part-type="order">Oribatei</tp:taxon-name-part></tp:taxon-name>).</article-title><source>Vestnik Ceskoslovenske Spolecnosti Zoologicke</source><volume>41</volume>: <fpage>185</fpage>–<lpage>194</lpage>.</mixed-citation></ref><ref id="B21"><mixed-citation xmlns:xlink="http://www.w3.org/1999/xlink" xlink:type="simple"><person-group><name name-style="western"><surname>Mahunka</surname><given-names>S</given-names></name></person-group> (<year>1982</year>) <article-title>Oribatids from the eastern part of the Ethiopian Region (<tp:taxon-name><tp:taxon-name-part taxon-name-part-type="subclass">Acari</tp:taxon-name-part></tp:taxon-name>). I.</article-title><source>Acta Zoologica Academiae Scientiarum Hungaricae</source><volume>28</volume>: <fpage>293</fpage>–<lpage>336</lpage>.</mixed-citation></ref><ref id="B23"><mixed-citation xmlns:xlink="http://www.w3.org/1999/xlink" xlink:type="simple"><person-group><name name-style="western"><surname>Mahunka</surname><given-names>S</given-names></name></person-group> (<year>2001</year>) <article-title>Cave-dwelling oribatid mites from Greece (<tp:taxon-name><tp:taxon-name-part taxon-name-part-type="subclass">Acari</tp:taxon-name-part></tp:taxon-name>: <tp:taxon-name><tp:taxon-name-part taxon-name-part-type="order">Oribatida</tp:taxon-name-part></tp:taxon-name>) (Neue und interessante Milben aus dem Genfer Museum XLIX).</article-title><source>Revue suisse de Zoologie</source><volume>108</volume>(<issue>1</issue>): <fpage>165</fpage>–<lpage>188</lpage>. <ext-link xlink:href="10.5962/bhl.part.79625" ext-link-type="doi" xlink:type="simple">https://doi.org/10.5962/bhl.part.79625</ext-link></mixed-citation></ref></ref-list></tp:taxon-treatment>
