# Supplementary material for: ﻿Two new species of the subgenus Indoribates (Haplozetes) (Acari, Oribatida, Haplozetidae) from Tajikistan
Source: Zookeys. 2025 Feb 27;1229:233–44. doi: 10.3897/zookeys.1229.130103 (PMC11886881; doi:10.3897/zookeys.1229.130103)
Supplement: XML Treatment for Indoribates (Haplozetes) asetosus [file zookeys.1229.130103-treatment2.xml]

<!DOCTYPE tp:taxon-treatment
  PUBLIC "-//TaxonX//DTD Taxonomic Treatment Publishing DTD v0 20100105//EN" "tax-treatment-NSO.dtd">
<tp:taxon-treatment xmlns:tp="http://www.plazi.org/taxpub"><tp:treatment-meta><kwd-group><label>Taxon classification</label><kwd>
              <named-content content-type="kingdom">Animalia</named-content>
            </kwd><kwd>
              <named-content content-type="order">Oribatida</named-content>
            </kwd><kwd>
              <named-content content-type="family">Haplozetidae</named-content>
            </kwd></kwd-group><mixed-citation publication-type="journal"><person-group><name><surname>Liu</surname><given-names>Cheng-Lin</given-names></name><name><surname>Dalatov</surname><given-names>Abdulaziz</given-names></name><name><surname>Saidov</surname><given-names>Abdusattor</given-names></name><name><surname>Chen</surname><given-names>Jun</given-names></name></person-group><article-title>﻿Two new species of the subgenus <italic><tp:taxon-name><tp:taxon-name-part taxon-name-part-type="subgenus" reg="Indoribates">Indoribates</tp:taxon-name-part></tp:taxon-name></italic> (<italic><tp:taxon-name><tp:taxon-name-part taxon-name-part-type="genus" reg="Indoribates"/><tp:taxon-name-part taxon-name-part-type="subgenus" reg="Haplozetes">Haplozetes</tp:taxon-name-part></tp:taxon-name></italic>) (<tp:taxon-name><tp:taxon-name-part taxon-name-part-type="subclass">Acari</tp:taxon-name-part></tp:taxon-name>, <tp:taxon-name><tp:taxon-name-part taxon-name-part-type="order">Oribatida</tp:taxon-name-part></tp:taxon-name>, <tp:taxon-name><tp:taxon-name-part taxon-name-part-type="family">Haplozetidae</tp:taxon-name-part></tp:taxon-name>) from Tajikistan</article-title><source>Zookeys</source><day>27</day><month>02</month><year>2025</year><volume>1229</volume><fpage>233</fpage><lpage>244</lpage><pub-id pub-id-type="doi">10.3897/zookeys.1229.130103</pub-id></mixed-citation></tp:treatment-meta><tp:nomenclature><label>﻿</label><tp:taxon-name><object-id xmlns:xlink="http://www.w3.org/1999/xlink" content-type="arpha" xlink:type="simple">7FBACEF7-E316-512E-B669-50C1BDE1BFC5</object-id><tp:taxon-name-part taxon-name-part-type="genus" reg="Indoribates">Indoribates</tp:taxon-name-part> (<tp:taxon-name-part taxon-name-part-type="subgenus" reg="Haplozetes">Haplozetes</tp:taxon-name-part>) <tp:taxon-name-part taxon-name-part-type="species" reg="asetosus">asetosus</tp:taxon-name-part><object-id xmlns:xlink="http://www.w3.org/1999/xlink" content-type="zoobank" xlink:type="simple">https://zoobank.org/2033FE1A-4CC5-4C8B-BC4D-C4A46527CE4A</object-id></tp:taxon-name><tp:taxon-status xmlns:xlink="http://www.w3.org/1999/xlink" xlink:type="simple"> sp. nov.</tp:taxon-status><xref ref-type="fig" rid="F3">Figs 3</xref><xref ref-type="fig" rid="F4">, 4 Common name. 无毛单翼甲螨</xref></tp:nomenclature><tp:treatment-sec sec-type="type material" id="SECID0EV5AE"><title>Type material.</title><p><bold><italic>Holotype</italic></bold> • (female CJ-14-064): Tajikistan, Tavildara District, Hoja Pulod Village, <named-content xmlns:xlink="http://www.w3.org/1999/xlink" content-type="dwc:verbatimCoordinates" xlink:type="simple"><named-content content-type="geo-json" specific-use="{&#34;type&#34;:&#34;Point&#34;,&#34;coordinates&#34;:[70.453889,38.724444]}" id="NCID0ED6AE" xlink:type="simple">38°43'28"N, 70°27'14"E</named-content></named-content>, 1730 m, grass and soil, 14 July 2014, Jun Chen leg. <bold><italic>Paratypes</italic></bold> • (one female, one male, CJ-14-064): same data as for holotype.</p></tp:treatment-sec><tp:treatment-sec sec-type="diagnosis" id="SECID0EL6AE"><title>Diagnosis.</title><p>Body size: 620–740 × 414–480. Rostrum rounded. Rostral, lamellar and interlamellar setae long, setiform, barbed; <italic><abbrev xmlns:xlink="http://www.w3.org/1999/xlink" xlink:title="lamellar" id="ABBRID0ES6AE" xlink:type="simple">le</abbrev></italic>&gt;<italic><abbrev xmlns:xlink="http://www.w3.org/1999/xlink" xlink:title="interlamellar" id="ABBRID0EX6AE" xlink:type="simple">in</abbrev></italic>&gt;<italic><abbrev xmlns:xlink="http://www.w3.org/1999/xlink" xlink:title="rostral" id="ABBRID0E36AE" xlink:type="simple">ro</abbrev></italic>. Bothridial seta long, with shorter stalk and longer, uniformly thickened, barbed head. Tutorium short, simple. Ten pairs of notogastral setae represented by alveoli. All epimeral setae setiform, slightly thickened, barbed. Genital, aggenital, anal and adanal setae setiform, barbed; adanal setae <italic>ad</italic><sub>1</sub> and <italic>ad</italic><sub>2</sub> long, thickened, inserted on semicircular protrusion. Solenidion φ on tibia IV absent, but seta <italic>d</italic> developed instead it.</p></tp:treatment-sec><tp:treatment-sec sec-type="description" id="SECID0EJAAG"><title>Description.</title><p><bold><italic>Measurements</italic>.</bold> Body length 682 (holotype, female), 620–740 (two paratypes: one male, one female); body width 420 (holotype), 414–480 (two paratypes).</p><p><bold><italic>Integument</italic>.</bold> Body light brown. Surface densely microfoveolate (visible only under high magnification <abbrev xmlns:xlink="http://www.w3.org/1999/xlink" xlink:title="interlamellar" id="ABBRID0E2AAG" xlink:type="simple">in</abbrev> dissected specimens; × 1000); podosomal region and lateral part of prodorsum partially with dense, microgranulate cerotegument.</p><p><bold><italic>Prodorsum</italic></bold> (Fig. <xref ref-type="fig" rid="F3">3A, C</xref>). Rostrum rounded. Tutorium short, simple. Lamella about 1/2 length of prodorsum. Sublamella visible. Sublamellar porose area (7) oval. Rostral (86–97), lamellar (138–149) and interlamellar (108–116) setae setiform, barbed. Exobothridial seta (7–9) setiform, thin, smooth. Bothridial seta (100–112) long, with shorter stalk and longer, uniformly thickened, barbed head. Sejugal porose area distinct, located posterolateral to interlamellar seta, transversely elongate.</p><fig id="F3" position="float" orientation="portrait"><object-id xmlns:xlink="http://www.w3.org/1999/xlink" content-type="doi" xlink:type="simple">10.3897/zookeys.1229.130103.figure3</object-id><object-id xmlns:xlink="http://www.w3.org/1999/xlink" content-type="arpha" xlink:type="simple">67CF0231-36AD-5E6F-AD53-78ECAA913B4F</object-id><label>Figure 3.</label><caption><p><tp:taxon-name><tp:taxon-name-part taxon-name-part-type="genus" reg="Indoribates">Indoribates</tp:taxon-name-part> (<tp:taxon-name-part taxon-name-part-type="subgenus" reg="Haplozetes">Haplozetes</tp:taxon-name-part>) <tp:taxon-name-part taxon-name-part-type="species" reg="asetosus">asetosus</tp:taxon-name-part></tp:taxon-name> sp. nov. <bold>A</bold> dorsal view (legs not shown) <bold>B</bold> ventral view (gnathosoma and legs not shown) <bold>C</bold> lateral view (gnathosoma and legs not shown) <bold>D</bold> bothridial seta. Scale bars: 100 <abbrev xmlns:xlink="http://www.w3.org/1999/xlink" xlink:title="micrometers" id="ABBRID0EICAG" xlink:type="simple">μm</abbrev> (<bold>A–C</bold>); 20 <abbrev xmlns:xlink="http://www.w3.org/1999/xlink" xlink:title="micrometers" id="ABBRID0EOCAG" xlink:type="simple">μm</abbrev> (<bold>D</bold>).</p></caption><graphic xmlns:xlink="http://www.w3.org/1999/xlink" xlink:href="zookeys-1229-233_article-130103__-g003.jpg" position="float" orientation="portrait" xlink:type="simple" id="oo_1264669.jpg"><uri content-type="original_file" xlink:type="simple">https://binary.pensoft.net/fig/1264669</uri></graphic></fig><p><bold><italic>Notogaster</italic></bold> (Fig. <xref ref-type="fig" rid="F3">3A, C, D</xref>). Anterior notogastral margin convex medially. Dorsophragma nearly oval. Pteromorph with distinct hinge. Ten pairs of notogastral setae represented by alveoli. Four pairs of saccules with small opening and drop-like channel. Opisthonotal gland opening and all lyrifissures distinct.</p><p><bold><italic>Gnathosoma</italic></bold> (Figs <xref ref-type="fig" rid="F4">4E</xref>). Subcapitulum size: 151–159 × 105–112. All subcapitular setae (<italic>h</italic> 22–26, <italic>m</italic> 24–26, <italic>a</italic> 24–25) setiform, smooth. Both adoral setae (7–10) setiform, barbed. Palp (length 85–91) with setation 0-2-1-3-9(+ω). Postpalpal seta (7) spiniform, roughened. Chelicera (length 150–162) with two setiform barbed setae (<italic>cha</italic>: 39–44; <italic>chb</italic>: 25–29).</p><p><bold><italic>Epimeral and lateral podosomal regions</italic></bold> (Fig. <xref ref-type="fig" rid="F3">3B, C</xref>). Epimeral setal formula: 3-1-3-3. All epimeral setae (30–56) setiform, slightly thickened, barbed. Pedotectum II trapezoid. Discidium triangular, rounded apically. Circumpedal carinae long, reaching to acetabulum II.</p><p><bold><italic>Anogenital region</italic></bold> (Fig. <xref ref-type="fig" rid="F3">3B, C</xref>). Genital (15–24), aggenital (21–23) and anal (21–25) setae setiform, barbed. All adanal setae barbed, <italic>ad</italic><sub>1-2</sub> (41–45) thicker, inserted on semicircular protrusion; <italic>ad</italic><sub>3</sub> (21–23) setiform. Adanal lyrifissure laterally located, adjacent to anal aperture.</p><p><bold><italic>Legs</italic></bold> (Fig. <xref ref-type="fig" rid="F4">4A–D</xref>). All legs tridactylous; median claw thick, lateral claws thin; all claws slightly barbed on dorsal side. Dorsoparaxial porose area on femora I–IV and on trochanters III, IV well visible. Formulas of leg setation and solenidia: I (1-5-3-4-19) [1-2-2], II (1-5-3-4-15) [1-1-2], III (2-3-1-3-15) [1-1-0], IV (1-2-2-4-12) [0-0-0]. Homology of setae and solenidia indicated <abbrev xmlns:xlink="http://www.w3.org/1999/xlink" xlink:title="interlamellar" id="ABBRID0EAFAG" xlink:type="simple">in</abbrev> Table <xref ref-type="table" rid="T2">2</xref>. Solenidion φ on tibia IV absent, but seta <italic>d</italic> developed instead it.</p><table-wrap id="T2" position="float" orientation="portrait"><label>Table 2.</label><caption><p>Leg setation and solenidia of adult <tp:taxon-name><tp:taxon-name-part taxon-name-part-type="genus" reg="Indoribates">Indoribates</tp:taxon-name-part> (<tp:taxon-name-part taxon-name-part-type="subgenus" reg="Haplozetes">Haplozetes</tp:taxon-name-part>) <tp:taxon-name-part taxon-name-part-type="species" reg="asetosus">asetosus</tp:taxon-name-part></tp:taxon-name> sp. nov.</p></caption><table id="TID0EJCBG" rules="all"><tbody><tr><th rowspan="1" colspan="1">leg</th><th rowspan="1" colspan="1">
                    <abbrev xmlns:xlink="http://www.w3.org/1999/xlink" xlink:title="trochanter" id="ABBRID0ENGAG" xlink:type="simple">Tr</abbrev>
                  </th><th rowspan="1" colspan="1">
                    <abbrev xmlns:xlink="http://www.w3.org/1999/xlink" xlink:title="femur" id="ABBRID0EVGAG" xlink:type="simple">Fe</abbrev>
                  </th><th rowspan="1" colspan="1">
                    <abbrev xmlns:xlink="http://www.w3.org/1999/xlink" xlink:title="genu" id="ABBRID0E4GAG" xlink:type="simple">Ge</abbrev>
                  </th><th rowspan="1" colspan="1">
                    <abbrev xmlns:xlink="http://www.w3.org/1999/xlink" xlink:title="tibia" id="ABBRID0EFHAG" xlink:type="simple">Ti</abbrev>
                  </th><th rowspan="1" colspan="1">
                    <abbrev xmlns:xlink="http://www.w3.org/1999/xlink" xlink:title="tarsus" id="ABBRID0ENHAG" xlink:type="simple">Ta</abbrev>
                  </th></tr><tr><td rowspan="1" colspan="1">I</td><td rowspan="1" colspan="1"><italic>v</italic>′</td><td rowspan="1" colspan="1"><italic>d</italic>, (<italic>l</italic>), <italic>bv</italic>″, v″</td><td rowspan="1" colspan="1">(<italic>l</italic>), <italic>v</italic>′, σ</td><td rowspan="1" colspan="1">(<italic>l</italic>), (<italic>v</italic>), φ<sub>1</sub>, φ<sub>2</sub></td><td rowspan="1" colspan="1">(<italic>ft</italic>), (<italic>tc</italic>), (<italic>it</italic>), (<italic>p</italic>), (<italic>u</italic>), (<italic>a</italic>), <italic>s</italic>, (<italic>pv</italic>), (<italic>pl</italic>), <italic>l</italic>″, ε, ω<sub>1</sub>, ω<sub>2</sub></td></tr><tr><td rowspan="1" colspan="1">II</td><td rowspan="1" colspan="1"><italic>v</italic>′</td><td rowspan="1" colspan="1"><italic>d</italic>, (<italic>l</italic>), <italic>bv</italic>″, <italic>v</italic>″</td><td rowspan="1" colspan="1">(<italic>l</italic>), <italic>v</italic>′, σ</td><td rowspan="1" colspan="1">(<italic>l</italic>), (<italic>v</italic>), φ</td><td rowspan="1" colspan="1">(<italic>ft</italic>), (<italic>tc</italic>), (<italic>it</italic>), (<italic>p</italic>), (<italic>u</italic>), (<italic>a</italic>), <italic>s</italic>, (<italic>pv</italic>), ω<sub>1</sub>, ω<sub>2</sub></td></tr><tr><td rowspan="1" colspan="1">III</td><td rowspan="1" colspan="1"><italic>l</italic>′, <italic>v</italic>′</td><td rowspan="1" colspan="1"><italic>d</italic>, <italic>l</italic>′, <italic>ev</italic>′</td><td rowspan="1" colspan="1"><italic>l</italic>′, σ</td><td rowspan="1" colspan="1"><italic>l</italic>′, (<italic>v</italic>), φ</td><td rowspan="1" colspan="1">(<italic>ft</italic>), (<italic>tc</italic>), (<italic>it</italic>), (<italic>p</italic>), (<italic>u</italic>), (<italic>a</italic>), <italic>s</italic>, (<italic>pv</italic>)</td></tr><tr><td rowspan="1" colspan="1">IV</td><td rowspan="1" colspan="1"><italic>v</italic>′</td><td rowspan="1" colspan="1"><italic>d</italic>, <italic>ev</italic>′</td><td rowspan="1" colspan="1"><italic>d</italic>, <italic>l</italic>′</td><td rowspan="1" colspan="1"><italic>l</italic>′, (<italic>v</italic>), <italic>d</italic></td><td rowspan="1" colspan="1"><italic>ft</italic>″, (<italic>tc</italic>), (<italic>p</italic>), (<italic>u</italic>), (<italic>a</italic>), <italic>s</italic>, (<italic>pv</italic>)</td></tr></tbody></table><table-wrap-foot><fn><p><bold>Note.</bold>See Table <xref ref-type="table" rid="T1">1</xref> for explanation.</p></fn></table-wrap-foot></table-wrap><fig id="F4" position="float" orientation="portrait"><object-id xmlns:xlink="http://www.w3.org/1999/xlink" content-type="doi" xlink:type="simple">10.3897/zookeys.1229.130103.figure4</object-id><object-id xmlns:xlink="http://www.w3.org/1999/xlink" content-type="arpha" xlink:type="simple">B9266902-11CC-5452-8628-61111062F000</object-id><label>Figure 4.</label><caption><p><tp:taxon-name><tp:taxon-name-part taxon-name-part-type="genus" reg="Indoribates">Indoribates</tp:taxon-name-part> (<tp:taxon-name-part taxon-name-part-type="subgenus" reg="Haplozetes">Haplozetes</tp:taxon-name-part>) <tp:taxon-name-part taxon-name-part-type="species" reg="asetosus">asetosus</tp:taxon-name-part></tp:taxon-name> sp. nov. <bold>A</bold> leg I (without trochanter), right, antiaxial view <bold>B</bold> leg II (without tarsi), left, antiaxial view <bold>C</bold> leg III (without tarsi), right, antiaxial view <bold>D</bold> leg IV, right, antiaxial view <bold>E</bold> subcapitulum, ventral view. Scale bars: 50 <abbrev xmlns:xlink="http://www.w3.org/1999/xlink" xlink:title="micrometers" id="ABBRID0EIQAG" xlink:type="simple">μm</abbrev> (<bold>A–D</bold>); 20 <abbrev xmlns:xlink="http://www.w3.org/1999/xlink" xlink:title="micrometers" id="ABBRID0EOQAG" xlink:type="simple">μm</abbrev> (<bold>E</bold>).</p></caption><graphic xmlns:xlink="http://www.w3.org/1999/xlink" xlink:href="zookeys-1229-233_article-130103__-g004.jpg" position="float" orientation="portrait" xlink:type="simple" id="oo_1264670.jpg"><uri content-type="original_file" xlink:type="simple">https://binary.pensoft.net/fig/1264670</uri></graphic></fig></tp:treatment-sec><tp:treatment-sec sec-type="etymology" id="SECID0EZQAG"><title>Etymology.</title><p>The specific name <italic><tp:taxon-name><tp:taxon-name-part taxon-name-part-type="genus" reg="Indoribates"/><tp:taxon-name-part taxon-name-part-type="species" reg="asetosus">asetosus</tp:taxon-name-part></tp:taxon-name></italic> refers to notogastral setae represented by alveoli.</p></tp:treatment-sec><tp:treatment-sec sec-type="remarks" id="SECID0EJRAG"><title>Remarks.</title><p><tp:taxon-name><tp:taxon-name-part taxon-name-part-type="genus" reg="Indoribates">Indoribates</tp:taxon-name-part> (<tp:taxon-name-part taxon-name-part-type="subgenus" reg="Haplozetes">Haplozetes</tp:taxon-name-part>) <tp:taxon-name-part taxon-name-part-type="species" reg="asetosus">asetosus</tp:taxon-name-part></tp:taxon-name> sp. nov. is morphologically similar to <tp:taxon-name><tp:taxon-name-part taxon-name-part-type="genus" reg="Indoribates">I.</tp:taxon-name-part> (<tp:taxon-name-part taxon-name-part-type="subgenus" reg="Haplozetes">H.</tp:taxon-name-part>) <tp:taxon-name-part taxon-name-part-type="species" reg="fusifer">fusifer</tp:taxon-name-part></tp:taxon-name> (Berlese, 1908) (see also <xref ref-type="bibr" rid="B1">Akrami and Behmanesh 2013</xref>) and <tp:taxon-name><tp:taxon-name-part taxon-name-part-type="genus" reg="Indoribates">I.</tp:taxon-name-part> (<tp:taxon-name-part taxon-name-part-type="subgenus" reg="Haplozetes">H.</tp:taxon-name-part>) <tp:taxon-name-part taxon-name-part-type="species" reg="triungulatus">triungulatus</tp:taxon-name-part></tp:taxon-name> (Beck, 1964) <abbrev xmlns:xlink="http://www.w3.org/1999/xlink" xlink:title="interlamellar" id="ABBRID0E4SAG" xlink:type="simple">in</abbrev> having long bothridial seta with narrowly elongate head, but differs from <tp:taxon-name><tp:taxon-name-part taxon-name-part-type="genus" reg="Indoribates">I.</tp:taxon-name-part> (<tp:taxon-name-part taxon-name-part-type="subgenus" reg="Haplozetes">H.</tp:taxon-name-part>) <tp:taxon-name-part taxon-name-part-type="species" reg="fusifer">fusifer</tp:taxon-name-part></tp:taxon-name> by the absence of φ on tibia IV (vs presence), and the thickened adanal setae <italic>ad</italic><sub>1</sub>, <italic>ad</italic><sub>2</sub> (vs thin). Moreover, the new species is distinguished from <tp:taxon-name><tp:taxon-name-part taxon-name-part-type="genus" reg="Indoribates">I.</tp:taxon-name-part> (<tp:taxon-name-part taxon-name-part-type="subgenus" reg="Haplozetes">H.</tp:taxon-name-part>) <tp:taxon-name-part taxon-name-part-type="species" reg="triungulatus">triungulatus</tp:taxon-name-part></tp:taxon-name> by the shape of the interlamellar seta (long, barbed vs short, smooth), the length of the adanal setae <italic>ad</italic><sub>1-2</sub> (long vs short) and tutorium (short vs long); and the shape of all notogastral setae (represented by alveoli vs short, setiform).</p><p>The most remarkable diagnosis of the new species is that solenidion φ on the leg tibia IV is absent, but represented by <italic>d</italic>. We examined the type specimens carefully and found no solenidion φ and no alveolus; there is a barbed <italic>d</italic> seta <abbrev xmlns:xlink="http://www.w3.org/1999/xlink" xlink:title="interlamellar" id="ABBRID0EMUAG" xlink:type="simple">in</abbrev> the corresponding position. This feature is not typical for <tp:taxon-name><tp:taxon-name-part taxon-name-part-type="family">Haplozetidae</tp:taxon-name-part></tp:taxon-name>, but it is typical for representatives of the related oripodoid family <tp:taxon-name><tp:taxon-name-part taxon-name-part-type="family">Parakalummidae</tp:taxon-name-part></tp:taxon-name>.</p></tp:treatment-sec><tp:treatment-sec><!--Section generated to contain objects referenced in tp:taxon-treatment.--><table-wrap id="T1" position="float" orientation="portrait"><label>Table 1.</label><caption><p>Leg setation and solenidia of adult <tp:taxon-name><tp:taxon-name-part taxon-name-part-type="genus" reg="Indoribates">Indoribates</tp:taxon-name-part> (<tp:taxon-name-part taxon-name-part-type="subgenus" reg="Haplozetes">Haplozetes</tp:taxon-name-part>) <tp:taxon-name-part taxon-name-part-type="species" reg="tajikistanensis">tajikistanensis</tp:taxon-name-part></tp:taxon-name> sp. nov.</p></caption><table id="TID0EBVAG" rules="all"><tbody><tr><th rowspan="1" colspan="1">leg</th><th rowspan="1" colspan="1">
                    <abbrev xmlns:xlink="http://www.w3.org/1999/xlink" xlink:title="trochanter" id="ABBRID0EWPAE" xlink:type="simple">Tr</abbrev>
                  </th><th rowspan="1" colspan="1">
                    <abbrev xmlns:xlink="http://www.w3.org/1999/xlink" xlink:title="femur" id="ABBRID0E5PAE" xlink:type="simple">Fe</abbrev>
                  </th><th rowspan="1" colspan="1">
                    <abbrev xmlns:xlink="http://www.w3.org/1999/xlink" xlink:title="genu" id="ABBRID0EGQAE" xlink:type="simple">Ge</abbrev>
                  </th><th rowspan="1" colspan="1">
                    <abbrev xmlns:xlink="http://www.w3.org/1999/xlink" xlink:title="tibia" id="ABBRID0EOQAE" xlink:type="simple">Ti</abbrev>
                  </th><th rowspan="1" colspan="1">
                    <abbrev xmlns:xlink="http://www.w3.org/1999/xlink" xlink:title="tarsus" id="ABBRID0EWQAE" xlink:type="simple">Ta</abbrev>
                  </th></tr><tr><td rowspan="1" colspan="1">I</td><td rowspan="1" colspan="1"><italic>v</italic>′</td><td rowspan="1" colspan="1"><italic>d</italic>, (<italic>l</italic>), <italic>bv</italic>″, <italic>v</italic>″</td><td rowspan="1" colspan="1">(<italic>l</italic>), <italic>v</italic>′, σ</td><td rowspan="1" colspan="1">(<italic>l</italic>), (<italic>v</italic>), φ<sub>1</sub>, φ<sub>2</sub></td><td rowspan="1" colspan="1">(<italic>ft</italic>), (<italic>tc</italic>), (<italic>it</italic>), (<italic>p</italic>), (<italic>u</italic>), (<italic>a</italic>), <italic>s</italic>, (<italic>pv</italic>), <italic>pl</italic>″, <italic>v</italic>′, ε, ω<sub>1</sub>, ω<sub>2</sub></td></tr><tr><td rowspan="1" colspan="1">II</td><td rowspan="1" colspan="1"><italic>v</italic>′</td><td rowspan="1" colspan="1"><italic>d</italic>, (<italic>l</italic>), <italic>bv</italic>″, <italic>v</italic>″</td><td rowspan="1" colspan="1">(<italic>l</italic>), <italic>v</italic>′, σ</td><td rowspan="1" colspan="1">(<italic>l</italic>), (<italic>v</italic>), φ</td><td rowspan="1" colspan="1">(<italic>ft</italic>), (<italic>tc</italic>), (<italic>it</italic>), (<italic>p</italic>), (<italic>u</italic>), (<italic>a</italic>), <italic>s</italic>, (<italic>pv</italic>), ω<sub>1</sub>, ω<sub>2</sub></td></tr><tr><td rowspan="1" colspan="1">III</td><td rowspan="1" colspan="1"><italic>l</italic>′, <italic>v</italic>′</td><td rowspan="1" colspan="1"><italic>d</italic>, <italic>l</italic>′, <italic>ev</italic>′</td><td rowspan="1" colspan="1"><italic>l</italic>′, σ</td><td rowspan="1" colspan="1"><italic>l</italic>′, (<italic>v</italic>), φ</td><td rowspan="1" colspan="1">(<italic>ft</italic>), (<italic>tc</italic>), (<italic>it</italic>), (<italic>p</italic>), (<italic>u</italic>), (<italic>a</italic>), <italic>s</italic>, (<italic>pv</italic>)</td></tr><tr><td rowspan="1" colspan="1">IV</td><td rowspan="1" colspan="1"><italic>v</italic>′</td><td rowspan="1" colspan="1"><italic>d</italic>, <italic>ev</italic>′</td><td rowspan="1" colspan="1"><italic>d</italic>, <italic>l</italic>′</td><td rowspan="1" colspan="1"><italic>l</italic>′, (<italic>v</italic>), φ</td><td rowspan="1" colspan="1"><italic>ft</italic>″, (<italic>tc</italic>), (<italic>p</italic>), (<italic>u</italic>), (<italic>a</italic>), <italic>s</italic>, (<italic>pv</italic>)</td></tr></tbody></table><table-wrap-foot><fn><p><bold>Note.</bold>Roman letters refer to normal setae, Greek letters to solenidia (except ε = famulus). Single prime (′) marks setae on the anterior and double prime (″) seta on the posterior side of a given leg segment. Parentheses refer to a pair of setae.</p></fn></table-wrap-foot></table-wrap></tp:treatment-sec><ref-list><ref id="B1"><mixed-citation xmlns:xlink="http://www.w3.org/1999/xlink" xlink:type="simple"><person-group><name name-style="western"><surname>Akrami</surname><given-names>MA</given-names></name><name name-style="western"><surname>Behmanesh</surname><given-names>M</given-names></name></person-group> (<year>2013</year>) <article-title>Complementary data on <italic><tp:taxon-name><tp:taxon-name-part taxon-name-part-type="genus">Haplozetes</tp:taxon-name-part><tp:taxon-name-part taxon-name-part-type="species">fusifer</tp:taxon-name-part></tp:taxon-name></italic> (Berlese, 1908) (<tp:taxon-name><tp:taxon-name-part taxon-name-part-type="subclass">Acari</tp:taxon-name-part></tp:taxon-name>, <tp:taxon-name><tp:taxon-name-part taxon-name-part-type="order">Oribatida</tp:taxon-name-part></tp:taxon-name>, <tp:taxon-name><tp:taxon-name-part taxon-name-part-type="family">Haplozetidae</tp:taxon-name-part></tp:taxon-name>) collected from Iran.</article-title><source>Graellsia</source><volume>69</volume>(<issue>2</issue>): <fpage>147</fpage>–<lpage>152</lpage>. <ext-link xlink:href="10.3989/graellsia.2013.v69.072" ext-link-type="doi" xlink:type="simple">https://doi.org/10.3989/graellsia.2013.v69.072</ext-link></mixed-citation></ref></ref-list></tp:taxon-treatment>
